# Supplementary material for: Oxylipins as Biomarkers for Aromatase Inhibitor-Induced Arthralgia (AIA) in Breast Cancer Patients
Source: Metabolites. 2023 Mar 20;13(3):452. doi: 10.3390/metabo13030452 (PMC10052117; doi:10.3390/metabo13030452)
Supplement: Supplementary file 1 [file metabolites-13-00452-s001.zip]

Archive with 1 entries (1 files):
- metabolites-2285057-supplementary.pdf
